# Supplementary material for: Expression patterns and prognostic relevance of subtype‐specific transcription factors in surgically resected small‐cell lung cancer: an international multicenter study
Source: J Pathol. 2022 May 25;257(5):674–86. doi: 10.1002/path.5922 (PMC9541929; doi:10.1002/path.5922)
Supplement: Supplementary file 3 — Table S1. Antibodies used for immunohistochemistry [file PATH-257-674-s002.xlsx]

## Sheet: Cover sheet
	Expression patterns and prognostic relevance of subtype-specific transcription factors in surgically resected small cell lung cancer: an international multicenter study
	Z Megyesfalvi, N Barany et al. J Pathol DOI: 10.1002/path.5922
	Table S1. Antibodies used for immunohistochemistry

## Sheet: Table S1
Table S1. Antibodies used for immunohistochemistry
Marker	Catalog number	Company	Host	Dilution
ASCL1	#556604	BD Biosciences, San José, CA, USA	mouse	1:50
NEUROD1	#ab213725	Abcam, Cambridge, U.K.	rabbit	1:100
POU2F3	#sc-293402	Santa Cruz Biotechnology, Dallas, TX, USA	mouse	1:100
YAP1	#4912	Cell Signaling Technology, Leiden, The Netherlands	rabbit	1:200
P53	#ab1101	Abcam, Cambridge, UK	mouse	1:1000
RB1	#9309	Cell Signaling Technology, Leiden, The Netherlands	mouse	1:1000
