# Supplementary material for: Expression patterns and prognostic relevance of subtype‐specific transcription factors in surgically resected small‐cell lung cancer: an international multicenter study
Source: J Pathol. 2022 May 25;257(5):674–86. doi: 10.1002/path.5922 (PMC9541929; doi:10.1002/path.5922)
Supplement: Supplementary file 4 — Table S2. Clinicopathological characteristics of the WTS cohort [file PATH-257-674-s006.xlsx]

## Sheet: Sheet1
	Expression patterns and prognostic relevance of subtype-specific transcription factors in surgically resected small cell lung cancer: an international multicenter study
	Z Megyesfalvi, N Barany et al. J Pathol DOI: 10.1002/path.5922
	Table S2. Clinicopathological characteristics of the WTS cohort

## Sheet: Table S2
		WTS cohort (n = 141)
		ASCL1 expression			NeuroD1 expression			POU2F3 expression			YAP1 expression			p53 expression				Rb1 expression
		low (≤50%)	high (>50%)	p-value	low (≤5%)	high (>5%)	p-value	low (≤1%)	high (>1%)	p-value	low (=0%)	high (>0%)	p-value	low (≤50%)	high (>50%)	NA	p-value	low (=0%)	high (>0%)	NA	p-value
	Total number of samples	78 (55%)	63 (45%)		101 (72%)	40 (28%)		119 (84%)	22 (16%)		110 (78%)	31 (22%)		59 (42%)	79 (56%)	3 (2%)		110 (78%)	27 (19%)	4 (3%)
	Gender
	male (n = 85)	50 (59%)	35 (41%)	0.39	62 (73%)	23 (27%)	0.814	69 (81%)	16 (19%)	0.288	68 (80%)	17 (20%)	0.621	37 (44%)	47 (55%)	1 (1%)	0.836	66 (78%)	17 (20%)	2 (2%)	0.95
	female (n = 56)	28 (50%)	28 (50%)		39 (70%)	17 (30%)		50 (89%)	6 (11%)		42 (75%)	14 (25%)		22 (39%)	32 (57%)	2 (4%)		44 (79%)	10 (17%)	2 (4%)
	Age
	<65y (n = 68)	31 (46%)	37 (54%)	0.045	49 (72%)	19 (28%)	1	61 (90%)	7 (10%)	0.139	53 (78%)	15 (22%)	1	34 (50%)	34 (50%)	0 (0%)	0.146	52 (76%)	16 (24%)	0 (0%)	0.276
	≥65y (n = 72)	46 (64%)	26 (36%)		52 (72%)	20 (28%)		57 (79%)	15 (21%)		57 (79%)	15 (21%)		25 (35%)	44 (61%)	3 (4%)		58 (81%)	10 (14%)	4 (6%)
	NA (n = 1)	1 (100%)	0 (0%)		0 (0%)	1 (100%)		1 (100%)	0 (0%)		0 (0%)	1 (100%)		0 (0%)	1 (100%)	0 (0%)		0 (0%)	1 (100%)	0 (%)
	Tumor location
	central (n = 45)	26 (58%)	19 (42%)	0.868	30 (67%)	15 (33%)	0.5	40 (89%)	5 (11%)	0.627	34 (76%)	11 (24%)	0.566	21 (47%)	24 (53%)	0 (0%)	0.591	39 (87%)	5 (11%)	1 (2%)	0.4
	peripheral (n = 41)	22 (54%)	19 (46%)		31 (76%)	10 (24%)		34 (83%)	7 (17%)		34 (83%)	7 (17%)		15 (37%)	24 (59%)	2 (5%)		31 (76%)	8 (20%)	2 (5%)
	NA (n = 55)	30 (55%)	25 (45%)		40 (73%)	15 (27%)		45 (82%)	10 (18%)		42 (76%)	13 (24%)		23 (43%)	31 (56%)	1 (2%)		40 (73%)	14 (25%)	1 (2%)
	Smoking history
	current smoker (n = 58)	24 (41%)	34 (59%)	0.018¹; 0.846²; 0.081³	38 (66%)	20 (34%)	0.327¹; 0.146²; 0.422³	54 (93%)	4 (7%)	0.141¹; 0.005²; 0.169³	44 (76%)	14 (24%)	0.813¹; 0.854²; 0.661³	23 (40%)	34 (59%)	1 (2%)	0.878¹; 1.000²; 1.000³	47 (81%)	11 (19%)	0 (0%)	1.000¹; 0.937²; 0.989³
	former smoker (n = 50)	33 (66%)	17 (34%)		38 (76%)	12 (24%)		41 (82%)	9 (18%)		36 (72%)	14 (28%)		21 (42%)	27 (54%)	2 (4%)		37 (74%)	9 (18%)	4 (8%)
	non-smoker (n = 12)	4 (33%)	8 (67%)		11 (92%)	1 (8%)		7 (58%)	5 (42%)		10 (83%)	2 (17%)		5 (42%)	7 (58%)	0 (0%)		9 (75%)	3 (25%)	0 (0%)
	NA (n = 21)	17 (81%)	4 (19%)		14 (67%)	7 (33%)		17 (81%)	4 (19%)		20 (95%)	1 (5%)		10 (48%)	11 (52%)	0 (0%)		17 (81%)	4 (19%)	0 (0%)
	Stage
	early (n = 98)	62 (63%)	36 (37%)	0.019	77 (79%)	21 (21%)	0.043	79 (81%)	19 (19%)	0.247	79 (81%)	19 (19%)	0.188	44 (45%)	52 (53%)	2 (2%)	0.457	78 (80%)	17 (17%)	3 (3%)	0.871
	late (n = 34)	13 (38%)	21 (62%)		20 (59%)	14 (41%)		31 (91%)	3 (9%)		23 (68%)	11 (32%)		12 (35%)	21 (62%)	1 (3%)		26 (76%)	7 (21%)	1 (3%)
	NA (n = 9)	3 (33%)	6 (67%)		4 (44%)	5 (56%)		9 (100%)	0 (0%)		8 (89%)	1 (11%)		3 (33%)	6 (67%)	0 (0%)		6 67%)	3 (33%)	0 (0%)
	Vascular invasion
	vascular invasion (n = 49)	27 (55%)	22 (45%)	0.856	34 (69%)	15 (31%)	0.728	40 (82%)	9 (18%)	0.849	39 (80%)	10 (20%)	0.936	21 (43%)	48 (57%)	2 (4%)	0.925	41 (84%)	17 (20%)	1 (2%)	0.503
	no vascular invasion (n = 84)	49 (58%)	35 (42%)		62 (74%)	22 (26%)		71 (85%)	13 (15%)		65 (77%)	19 (23%)		35 (42%)	26 (53%)	1 (1%)		64 (76%)	7 (14%)	3 (4%)
	NA (n = 8)	2 (25%)	6 (75%)		5 (63%)	3 (38%)		8 (100%)	0 (0%)		6 (75%)	2 (25%)		3 (37%)	5 (63%)	0 (0%)		5 (63%)	3 (37%)	0 (0%)
	Intratumoral necrosis
	intratumoral necrosis (n = 96)	55 (57%)	41 (43%)	0.955	75 (78%)	21 (22%)	0.026	78 (81%)	18 (19%)	0.314	72 (75%)	24 (25%)	0.164	41 (43%)	52 (54%)	3 (3%)	0.806	75 (78%)	17 (18%)	4 (4%)	1
	no intratumoral necrosis (n = 40)	22 (55%)	18 (45%)		23 (58%)	17 (42%)		36 (90%)	4 (10%)		35 (88%)	5 (12%)		16 (40%)	24 (60%)	0 (0%)		32 (80%)	8 (20%)	0 (0%)
	NA (n = 5)	1 (20%)	4 (80%)		3 (60%)	2 (40%)		5 (100%)	0 (0%)		3 (60%)	2 (40%)		2 (40%)	3 (60%)	0 (0%)		3 (60%)	2 (40%)	0 (0%)
	Diabetes
	diabetes (n = 25)	16 (64%)	9 (36%)	0.446	20 (80%)	5 (20%)	0.517	19 (76%)	6 (24%)	0.381	20 (80%)	5 (20%)	0.994	14 (56%)	11 (44%)	0 (0%)	0.181	19 (76%)	4 (16%)	2 (8%)	1
	no diabetes (n = 111)	59 (53%)	52 (47%)		79 (71%)	32 (29%)		95 (86%)	16 (14%)		86 (77%)	25 (23%)		42 (38%)	66 (59%)	3 (3%)		88 (79%)	21 (19%)	2 (2%)
	NA (n = 5)	3 (60%)	2 (40%)		2 (40%)	3 (60%)		5 (100%)	0 (0%)		4 (80%)	1 (20%)		3 (60%)	2 (40%)	0 (0%)		3 (60%)	2 (40%)	0 (0%)
	COPD
	COPD (n = 62)	35 (56%)	27 (44%)	0.915	44 (71%)	18 (29%)	0.807	52 (84%)	10 (16%)	1	50 (81%)	12 (19%)	0.625	26 (42%)	34 (55%)	2 (3%)	0.933	48 (77%)	12 (19%)	2 (3%)	0.951
	no COPD (n = 74)	40 (54%)	34 (46%)		55 (74%)	19 (26%)		62 (84%)	12 (16%)		56 (76%)	18 (24%)		30 (41%)	43 (58%)	1 (1%)		59 (80%)	13 (18%)	2 (3%)
	NA (n = 5)	3 (60%)	2 (40%)		2 (40%)	3 (60%)		5 (100%)	0 (0%)		4 (80%)	1 (20%)		3 (60%)	2 (40%)	0 (0%)		3 (60%)	2 (40%)	0 (0%)
	Hypertension
	hypertension (n = 72)	45 (62%)	27 (38%)	0.098	53 (74%)	19 (26%)	0.973	55 (76%)	17 (24%)	0.024	54 (75%)	18 (25%)	0.503	30 (42%)	39 (54%)	3 (4%)	0.875	56 (78%)	12 (17%)	4 (6%)	0.866
	no hypertension (n = 64)	30 (47%)	34 (53%)		46 (72%)	18 (28%)		59 (92%)	5 (8%)		52 (81%)	12 (19%)		26 (41%)	38 (59%)	0 (0%)		51 (80%)	13 (20%)	0 (0%)
	NA (n = 5)	3 (60%)	2 (40%)		2 (40%)	3 (60%)		5 (100%)	0 (0%)		4 (80%)	1 (20%)		3 (60%)	2 (40%)	0 (0%)		3 (60%)	2 (40%)	0 (0%)
	Table S2. Clinicopathological characteristics of the WTS cohort. P-values indicate uncorrected chi-square test results for pairwise comparisons of the non-NA groups. ¹current vs. former smokers; ²current vs. non-smokers; ³former vs. non-smokers. (NA: not available)
