# Supplementary material for: Expression patterns and prognostic relevance of subtype‐specific transcription factors in surgically resected small‐cell lung cancer: an international multicenter study
Source: J Pathol. 2022 May 25;257(5):674–86. doi: 10.1002/path.5922 (PMC9541929; doi:10.1002/path.5922)
Supplement: Supplementary file 5 — Table S3. Clinicopathological characteristics of the TMA cohort [file PATH-257-674-s004.xlsx]

## Sheet: Cover sheet
	Expression patterns and prognostic relevance of subtype-specific transcription factors in surgically resected small cell lung cancer: an international multicenter study
	Z Megyesfalvi, N Barany et al. J Pathol DOI: 10.1002/path.5922
	Table S3. Clinicopathological characteristics of the TMA cohort

## Sheet: Table S3
		TMA cohort (n = 245)
		ASCL1 expression			NeuroD1 expression				POU2F3 expression				YAP1 expression				p53 expression				Rb1 expression
		low (≤5%)	high (>5%)	p-value	low (≤5%)	high (>5%)	NA	p-value	low (≤1%)	high (>1%)	NA	p-value	low (=0%)	high (>0%)	NA	p-value	low (≤50%)	high (>50%)	NA	p-value	low (=0%)	high (>0%)	NA	p-value
	Total number of samples	139 (57%)	106 (43%)		211 (86%)	28 (11%)	6 (2%)		169 (69%)	71 (29%)	5 (2%)		196 (80%)	46 (19%)	3 (1%)		146 (60%)	60 (24%)	39 (16%)		105 (43%)	105 (43%)	35 (14%)
	Gender
	male (n = 101)	56 (55%)	45 (45%)	0.425	85 (84%)	11 (11%)	5 (5%)	0.452	67 (66%)	30 (30%)	4 (4%)	0.398	79 (78%)	19 (19%)	3 (3%)	0.776	60 (59%)	22 (22%)	19 (19%)	0.227	41 (41%)	48 (48%)	12 (12%)	0.434
	female (n = 33)	15 (45%)	18 (55%)		26 (79%)	6 (18%)	1 (3%)		26 (79%)	7 (21%)	0 (0%)		28 (85%)	5 (15%)	0 (0%)		19 (58%)	13 (39%)	1 (3%)		18 (55%)	14 (42%)	1 (3%)
	NA (n = 111)	68 (61%)	43 (39%)		100 (90%)	11 (10%)	0 (0%)		76 (68%)	34 (31%)	1 (1%)		89 (80%)	22 (20%)	0 (0%)		67 (60%)	25 (23%)	19 (17%)		46 (41%)	43 (39%)	22 (20%)
	Age
	<65y (n = 107)	56 (52%)	51 (48%)	1	87 (81%)	14 (13%)	6 (6%)	1	73 (68%)	30 (28%)	4 (4%)	1	86 (80%)	18 (17%)	3 (3%)	0.627	65 (61%)	27 (25%)	15 (14%)	0.603	46 (43%)	48 (45%)	13 (12%)	0.831
	≥65y (n = 25)	13 (52%)	12 (48%)		22 (88%)	3 (12%)	0 (0%)		18 (72%)	7 (28%)	0 (0%)		19 (76%)	6 (24%)	0 (0%)		13 (52%)	8 (32%)	4 (16%)		11 (44%)	14 (56%)	0 (0%)
	NA (n = 113)	70 (62%)	43 (38%)		102 (90%)	11 (10%)	0 (0%)		78 (69%)	34 (30%)	1 (1%)		91 (81%)	22 (19%)	0 (0%)		68 (60%)	25 (22%)	20 (18%)		48 (42%)	43 (38%)	22 (19%)
	Smoking history
	current smoker (n = 69)	34 (49%)	35 (51%)	0.797¹; 1.000²; 0.906³	56 (81%)	10 (14%)	3 (4%)	0.525¹; 1.000²; 1.000³	50 (72%)	16 (23%)	3 (4%)	1.000¹; 0.569²; 0.708³	53 (77%)	14 (20%)	2 (3%)	0.340¹; 1.000²; 1.000³	37 (54%)	18 (26%)	14 (20%)	0.974¹; 0.732²; 0.708³	32 (46%)	29 (42%)	8 (12%)	0.675¹; 1.000²; 0.906³
	former smoker (n = 8)	3 (38%)	5 (62%)		8 (100%)	0 (0%)	0 (0%)		6 (75%)	2 (25%)	0 (0%)		8 (100%)	0 (0%)	0 (0%)		6 (75%)	2 (25%)	0 (0%)		3 (38%)	5 (62%)	0 (0%)
	non-smoker (n = 1)	1 (100%)	0 (0%)		1 (100%)	0 (0%)	0 (0%)		0 (0%)	1 (100%)	0 (0%)		1 (100%)	0 (0%)	0 (0%)		0 (0%)	1 (100%)	0 (0%)		1 (100%)	0 (0%)	0 (0%)
	NA (n = 167)	101 (60%)	66 (40%)		146 (87%)	18 (11%)	3 (2%)		113 (68%)	52 (31%)	2 (1%)		134 (80%)	32 (19%)	1 (1%)		103 (62%)	39 (23%)	25 (15%)		69 (41%)	71 (43%)	27 (16%)
	Stage
	early (n = 82)	44 (54%)	38 (46%)	0.227	69 (84%)	9 (11%)	4 (5%)	0.408	55 (67%)	24 (29%)	3 (4%)	0.352	65 (79%)	15 (18%)	2 (2%)	0.85	48 (59%)	22 (27%)	12 (15%)	0.518	37 (45%)	39 (48%)	6 (7%)	0.86
	late (n = 31)	12 (39%)	19 (61%)		24 (77%)	6 (19%)	1 (3%)		25 (81%)	6 (19%)	0 (0%)		24 (77%)	7 (23%)	0 (0%)		21 (68%)	6 (19%)	4 (13%)		11 (35%)	14 (45%)	6 (19%)
	NA (n = 132)	83 (63%)	49 (37%)		118 (89%)	13 (10%)	1 (1%)		89 (67%)	41 (31%)	2 (2%)		107 (81%)	24 (18%)	1 (1%)		77 (58%)	32 (24%)	23 (17%)		57 (43%)	52 (39%)	23 (17%)
	Vascular invasion
	vascular invasion (n = 30)	16 (53%)	14 (47%)	0.953	24 (80%)	5 (17%)	1 (3%)	0.691	20 (67%)	10 (33%)	0 (0%)	0.436	23 (77%)	7 (23%)	0 (0%)	0.534	20 (67%)	7 (23%)	3 (10%)	0.874	12 (40%)	16 (53%)	2 (7%)	0.782
	no vascular invasion (n = 95)	48 (51%)	47 (49%)		80 (84%)	11 (12%)	4 (4%)		70 (74%)	22 (23%)	3 (3%)		78 (82%)	15 (16%)	2 (2%)		56 (59%)	24 (25%)	15 (16%)		41 (43%)	44 (46%)	10 (11%)
	NA (n = 120)	75 (62%)	45 (38%)		107 (89%)	12 (10%)	1 (1%)		79 (66%)	39 (32%)	2 (2%)		95 (79%)	24 (20%)	1 (1%)		70 (58%)	29 (24%)	21 (18%)		52 (43%)	45 (38%)	23 (19%)
	Intratumoral necrosis
	intratumoral necrosis (n = 65)	30 (46%)	35 (54%)	0.319	51 (78%)	12 (18%)	2 (3%)	0.096	51 (78%)	12 (18%)	2 (3%)	0.097	56 (86%)	8 (12%)	1 (2%)	0.165	41 (63%)	15 (23%)	9 (14%)	0.757	30 (46%)	32 (49%)	3 (5%)	0.873
	no intratumoral necrosis (n = 60)	34 (57%)	26 (43%)		53 (88%)	4 (7%)	3 (5%)		39 (65%)	20 (33%)	1 (2%)		45 (75%)	14 (23%)	1 (2%)		35 (58%)	16 (27%)	9 (15%)		23 (38%)	28 (47%)	9 (15%)
	NA (n = 120)	75 (62%)	45 (38%)		107 (89%)	12 (10%)	1 (1%)		79 (66%)	39 (32%)	2 (2%)		95 (79%)	24 (20%)	1 (1%)		70 (58%)	29 (24%)	21 (18%)		52 (43%)	45 (38%)	23 (19%)
	Diabetes
	diabetes (n = 13)	7 (54%)	6 (46%)	1	11 (85%)	2 (15%)	0 (0%)	1	9 (69%)	4 (31%)	0 (0%)	1	8 (62%)	5 (38%)	0 (0%)	0.071	6 (46%)	5 (38%)	2 (15%)	0.463	6 (46%)	7 (54%)	0 (0%)	1
	no diabetes (n = 102)	52 (51%)	50 (49%)		84 (82%)	13 (13%)	5 (5%)		71 (70%)	27 (26%)	4 (4%)		85 (83%)	14 (14%)	3 (3%)		60 (59%)	25 (25%)	17 (17%)		44 (43%)	48 (47%)	10 (10%)
	NA (n = 130)	80 (62%)	50 (38%)		116 (89%)	13 (10%)	1 (1%)		89 (68%)	40 (31%)	1 (1%)		103 (79%)	27 (21%)	0 (0%)		80 (62%)	30 (23%)	20 (15%)		55 (42%)	50 (38%)	25 (19%)
	COPD
	COPD (n = 32)	15 (47%)	17 (53%)	0.635	26 (81%)	4 (12%)	2 (6%)	1	27 (84%)	5 (16%)	0 (0%)	0.181	23 (72%)	9 (28%)	0 (0%)	0.07	20 (62%)	8 (25%)	4 (12%)	1	13 (41%)	14 (44%)	5 (16%)	1
	no COPD (n = 72)	39 (54%)	33 (46%)		59 (82%)	11 (15%)	2 (3%)		48 (67%)	21 (29%)	3 (4%)		62 (86%)	8 (11%)	2 (3%)		42 (58%)	19 (26%)	11 (15%)		34 (47%)	35 (49%)	3 (4%)
	NA (n = 141)	85 (60%)	56 (40%)		126 (89%)	13 (9%)	2 (1%)		94 (67%)	45 (32%)	2 (1%)		111 (79%)	29 (21%)	1 (1%)		84 (60%)	33 (23%)	24 (17%)		58 (41%)	56 (40%)	27 (19%)
	Hypertension
	hypertension (n = 42)	18 (43%)	24 (57%)	0.238	33 (79%)	7 (17%)	2 (5%)	0.546	30 (71%)	10 (24%)	2 (5%)	0.767	36 (86%)	5 (12%)	1 (2%)	0.447	26 (62%)	11 (26%)	5 (12%)	0.977	21 (50%)	17 (40%)	4 (10%)	0.328
	no hypertension (n = 73)	41 (56%)	32 (44%)		62 (85%)	8 (11%)	3 (4%)		50 (68%)	21 (29%)	2 (3%)		57 (78%)	14 (19%)	2 (3%)		40 (55%)	19 (26%)	14 (19%)		29 (40%)	38 (52%)	6 (8%)
	NA (n = 130)	80 (62%)	50 (38%)		116 (89%)	13 (10%)	1 (1%)		89 (68%)	40 (31%)	1 (1%)		103 (79%)	27 (21%)	0 (0%)		80 (62%)	30 (23%)	20 (15%)		55 (42%)	50 (38%)	25 (19%)
	Table S3. Clinicopathological characteristics of the TMA cohort. P-values indicate uncorrected chi-square test results for pairwise comparisons of the non-NA groups. ¹current vs. former smokers; ²current vs. non-smokers; ³former vs. non-smokers. (NA: not available)
