# Supplementary material for: Expression patterns and prognostic relevance of subtype‐specific transcription factors in surgically resected small‐cell lung cancer: an international multicenter study
Source: J Pathol. 2022 May 25;257(5):674–86. doi: 10.1002/path.5922 (PMC9541929; doi:10.1002/path.5922)
Supplement: Supplementary file 6 — Table S4. Prognostic impact of subtype‐specific markers and other relevant proteins in the WTS cohort [file PATH-257-674-s005.xlsx]

## Sheet: Cover sheet
	Expression patterns and prognostic relevance of subtype-specific transcription factors in surgically resected small cell lung cancer: an international multicenter study
	Z Megyesfalvi, N Barany et al. J Pathol DOI: 10.1002/path.5922
	Table S4. Prognostic impact of subtype-specific markers and other relevant proteins in the WTS cohort

## Sheet: Table S4
Table S4. Prognostic impact of subtype-specific markers and other relevant proteins in the WTS cohort.
Marker	Expression	median OS (months)	HR	95% CI	P value
ASCL1	low	42.93	0.58	0.38-0.89	0.012
	high	29.63	reference
NEUROD1	low	41.93	0.54	0.33-0.88	0.013
	high	22.88	reference
POU2F3	low	30.07	1.76	1.00-3.07	0.046
	high	69.47	reference
YAP1	low	31.77	1.07	0.64-1.77	0.8
	high	39.57	reference
P53	low	39.27	0.94	0.61-1.46	0.79
	high	35.27	reference
RB1	low	36.23	0.75	0.44-1.28	0.29
	high	31.5	reference
Dominant molecular subtype	SCLC-A	30.1	reference		0.031
	SCLC-N	19.1	1.63	0.5-5.33
	SCLC-AN	22.2	1.12	0.5-2.51
	SCLC-P	48.5	0.32	0.13-0.84
	SCLC-QN	46	0.6	0.37-0.97
