# Supplementary material for: Expression patterns and prognostic relevance of subtype‐specific transcription factors in surgically resected small‐cell lung cancer: an international multicenter study
Source: J Pathol. 2022 May 25;257(5):674–86. doi: 10.1002/path.5922 (PMC9541929; doi:10.1002/path.5922)
Supplement: Supplementary file 7 — Table S5. Prognostic impact of subtype‐specific markers and other relevant proteins in the TMA cohort [file PATH-257-674-s003.xlsx]

## Sheet: Cover sheet
	Expression patterns and prognostic relevance of subtype-specific transcription factors in surgically resected small cell lung cancer: an international multicenter study
	Z Megyesfalvi, N Barany et al. J Pathol DOI: 10.1002/path.5922
	Table S5. Prognostic impact of subtype-specific markers and other relevant proteins in the TMA cohort.

## Sheet: Table S5
Table S5. Prognostic impact of subtype-specific markers and other relevant proteins in the TMA cohort.
Marker	Expression	median OS (months)	HR	95% CI	P value
ASCL1	low	23.33	0.64	0.43-0.95	0.027
	high	17.53	reference
NEUROD1	low	17.17	1.04	0.57-1.92	0.89
	high	21.03	reference
POU2F3	low	15.3	1.73	1.1-2.71	0.017
	high	31.2	reference
YAP1	low	18.23	1.31	0.78-2.19	0.3
	high	26.27	reference
P53	low	18.8	0.95	0.6-1.5	0.82
	high	21	reference
RB1	low	18.98	0.95	0.63-1.43	0.81
	high	23.07	reference
